# Supplementary material for: Recombinant Decoy Exhibits Broad Protection against Omicron and Resistance Potential to Future Variants
Source: Pharmaceuticals (Basel). 2022 Aug 15;15(8):1002. doi: 10.3390/ph15081002 (PMC9413901; doi:10.3390/ph15081002)
Supplement: Supplementary file 1 [file pharmaceuticals-15-01002-s001.zip]

Archive with 1 entries (1 files):
- pharmaceuticals-1826175-supplementary.pdf
